# Supplementary material for: Using Normative Language When Describing Scientific Findings: Randomized Controlled Trial of Effects on Trust and Credibility
Source: J Med Internet Res. 2023 Mar 30;25:e45482. doi: 10.2196/45482 (PMC10131812; doi:10.2196/45482)
Supplement: Multimedia Appendix 2 [file jmir_v25i1e45482_app2.zip]

Archive with 3 entries (3 files):
- Data Cleaning Syntax.sps
- N-C+Study_September+6,+2022_15.08.sav
- Normative-Cognitive-analysis-2023-03-05 (1).html
