# Supplementary material for: Using Normative Language When Describing Scientific Findings: Randomized Controlled Trial of Effects on Trust and Credibility
Source: J Med Internet Res. 2023 Mar 30;25:e45482. doi: 10.2196/45482 (PMC10131812; doi:10.2196/45482)
Supplement: Multimedia Appendix 2 [file jmir_v25i1e45482_app2.zip › Data Cleaning Syntax.sps]

* Encoding: UTF-8.

***n=1635
***Remove cases that declined after reading SIS.

Select If SIS ne 2.
Execute.

***n=1633
***Remove cases that never advanced past SIS but agreed to SIS.

Select If Progress>5.
Execute.

***n=1627
***Remove cases that failed quality control checks in order of survey appearance.

***Dishonesty check first.

Select If Latveria = 1.
Execute.

***n=1613
***No remaining cases failed VPN check. Remove cases that failed first attention check.

Select If (Color_1 + Color_2 + Color_3 + Color_4 + Color_5)=5.
Execute.

***n=1593
***Remove cases that failed second attention check.

Select If Feel=3.
Execute.

***n=1545
***Next, remove cases that either did not advance to the intervention (e.g., were not randomized), OR were randomized but provided 0 data elements afterward.

Select If Progress>73.
Execute.

***n=1526
    
***Compute Trust in Science Scale - recode per Nadelson et al (https://doi.org/10.1111/ssm.12051).

Recode Trust_1 Trust_2 Trust_3 Trust_4 Trust_6 Trust_8 Trust1_3 Trust1_7 Trust1_8 Trust1_9 Trust1_10 Trust1_11 (5=1) (4=2) (2=4) (1=5).
Execute.

Reliability
  /Variables=Trust_1 Trust_2 Trust_3 Trust_4 Trust_5 Trust_6 Trust_7 Trust_8 Trust_9 Trust_10 
    Trust1_1 Trust1_2 Trust1_3 Trust1_4 Trust1_5 Trust1_6 Trust1_7 Trust1_8 Trust1_9 Trust1_10 Trust1_11    
  /Scale('TrustTotal') All
  /Model=Alpha
  /Statistics=Scale.

Compute TrustTotal=Sum(Trust_1 to Trust1_11)/21.
Execute.

Fre Var TrustTotal.
